# Supplementary material for: Widespread GLI expression but limited canonical hedgehog signaling restricted to the ductular reaction in human chronic liver disease
Source: PLoS One. 2017 Feb 10;12(2):e0171480. doi: 10.1371/journal.pone.0171480 (PMC5302813; doi:10.1371/journal.pone.0171480)
Supplement: S1 Table — (XLSX) [file pone.0171480.s004.xlsx]

## Sheet: Gene List
Gene Symbol	Alias	Refseq #	Official Full Name	RT2 Catalog Number
Abcc4	D630049P08Rik/MOATB/MRP4	NM_001033336	ATP-binding cassette, sub-family C (CFTR/MRP), member 4	PPM60924
Acta2	0610041G09Rik/Actvs/SMalphaA/a-SMA/alphaSMA	NM_007392	Actin, alpha 2, smooth muscle, aorta	PPM04483
Afp	-	NM_007423	Alpha fetoprotein	PPM04781
Alb	Alb-1/Alb1	NM_009654	Albumin	PPM60179
Arl13b	A530097K21Rik/A930014M17Rik/Arl2l1/C530009C10Rik/hnn	NM_026577	ADP-ribosylation factor-like 13B	PPM30415
Axin1	AI316800/Axin/Fu/Kb/Ki/fused/kinky/knobbly	NM_009733	Axin 1	PPM05160
Bcl2	AW986256/Bcl-2/C430015F12Rik/D630044D05Rik/D830018M01Rik	NM_009741	B-cell leukemia/lymphoma 2	PPM02918
Bmp2	AI467020/Bmp2a	NM_007553	Bone morphogenetic protein 2	PPM03753
Bmp7	OP1	NM_007557	Bone morphogenetic protein 7	PPM03001
Bmp8a	Bmp7r1/OP-2/OP2	NM_007558	Bone morphogenetic protein 8a	PPM03002
Boc	4732455C11/mFLJ00376	NM_172506	Biregional cell adhesion molecule-related/down-regulated by oncogenes (Cdon) binding protein	PPM28845
Btrc	Beta-Trcp1/E3RS-IkappaB/E3RSIkappaB/FWD1/Fbw1a/HOS/Slimb/b-TrCP/beta-TrCP	NM_009771	Beta-transducin repeat containing protein	PPM03448
Ccnd1	AI327039/CycD1/Cyl-1/PRAD1/bcl-1/cD1	NM_007631	Cyclin D1	PPM02903
Cd44	AU023126/AW121933/AW146109/HERMES/Ly-24/Pgp-1	NM_009851	CD44 antigen	PPM03628
Cdkn2a	ARF-INK4a/Arf/INK4a-ARF/Ink4a/Arf/MTS1/Pctr1/p16/p16(INK4a)/p16INK4a/p19<ARF>/p19ARF	NM_009877	Cyclin-dependent kinase inhibitor 2A	PPM02906
Cdon	CDO/Cd0/Orcam	NM_021339	Cell adhesion molecule-related/down-regulated by oncogenes	PPM30036
Col1a1	Col1a-1/Cola-1/Cola1/Mov-13/Mov13	NM_007742	Collagen, type I, alpha 1	PPM03845
Cyp1a2	CP12/Cyp1a1/P450-3	NM_009993	Cytochrome P450, family 1, subfamily a, polypeptide 2	PPM03893
Cyp3a11	AI256190/Cyp3a/IIIAm1/Pcn	NM_007818	Cytochrome P450, family 3, subfamily a, polypeptide 11	PPM03917
Dhh	C78960	NM_007857	Desert hedgehog	PPM36503
Disp1	1190008H24Rik/DispA	NM_026866	Dispatched homolog 1 (Drosophila)	PPM40505
Disp2	AI840597/B230210L08Rik/DispB/mKIAA1742	NM_170593	Dispatched homolog 2 (Drosophila)	PPM33781
Epcam	CD326/EGP/EGP-2/Egp314/Ep-CAM/EpCAM1/GA733-2/Ly74/TROP1/Tacsd1/Tacstd1/gp40	NM_008532	Epithelial cell adhesion molecule	PPM25081
Fgf9	Eks	NM_013518	Fibroblast growth factor 9	PPM02979
Foxa2	HNF3-beta/HNF3beta/Hnf-3b/Hnf3b/Tcf-3b/Tcf3b	NM_010446	Forkhead box A2	PPM03497
Foxe1	Titf2	NM_183298	Forkhead box E1	PPM42224
Frmd6	2610019M19Rik/4930488L10Rik/AW212977	NM_028127	FERM domain containing 6	PPM24887
G6pc	AW107337/G6Pase/G6pt/Glc-6-Pase	NM_008061	Glucose-6-phosphatase, catalytic	PPM05087
Gli1	AV235269/Zfp-5/Zfp5	NM_010296	GLI-Kruppel family member GLI1	PPM41530
Gli2	AW546128	NM_001081125	GLI-Kruppel family member GLI2	PPM36642
Gli3	AI854843/AU023367/Bph/GLI3-190/GLI3FL/Pdn/Xt/add	NM_008130	GLI-Kruppel family member GLI3	PPM25249
Glul	GS/Glns	NM_008131	Glutamate-ammonia ligase (glutamine synthetase)	PPM33322
Gsk3b	7330414F15Rik/8430431H08Rik/C86142/GSK-3/GSK-3beta/GSK3	NM_019827	Glycogen synthase kinase 3 beta	PPM03380
Hes1	Hry/bHLHb39	NM_008235	Hairy and enhancer of split 1 (Drosophila)	PPM05647
Hes5	bHLHb38	NM_010419	Hairy and enhancer of split 5 (Drosophila)	PPM31391
Hey1	AI316788/AI414254/CHF2/HRT1/Herp2/Hesr1/bHLHb31/hesr-1	NM_010423	Hairy/enhancer-of-split related with YRPW motif 1	PPM27570
Hgf	C230052L06Rik/HGF/SF/NK1/NK2/SF/HGF	NM_010427	Hepatocyte growth factor	PPM02953
Hhip	Hhip1	NM_020259	Hedgehog-interacting protein	PPM03498
Hnf1a	AI323641/HNF1/HNF1-alpha/HNF1[a]/Hnf-1/Hnf1alpha/LFB1/Tcf-1/Tcf1	NM_009327	HNF1 homeobox A	PPM05510
Hnf1b	AI385728/AI987804/HNF-1Beta/Hnf1beta/LFB3/Tcf-2/Tcf2/vHNF1	NM_009330	HNF1 homeobox B	PPM05532
Hnf4a	HNF-4/Hnf4/Hnf4alpha/MODY1/Nr2a1/Tcf14	NM_008261	Hepatic nuclear factor 4, alpha	PPM05508
Ihh	-	NM_010544	Indian hedgehog	PPM24820
Jag1	ABE2/Gsfabe2/Htu/Ozz/Ser-1	NM_013822	Jagged 1	PPM26291
Kif3a	111-11-71/111-11-86/AW124694/Kif3/Kifl/Kns3	NM_008443	Kinesin family member 3A	PPM30303
Klf4	EZF/Gklf/Zie	NM_010637	Kruppel-like factor 4 (gut)	PPM25088
Krt18	CK18/K18/Krt1-18	NM_010664	Keratin 18	PPM05184
Krt19	AI663979/EndoC/K19/Krt-1.19/Krt1-19	NM_008471	Keratin 19	PPM02968
Krt7	D15Wsu77e/K7/Krt2-7	NM_033073	Keratin 7	PPM27744
Krt8	AA960620/AL022697/AU019895/Card2/EndoA/K8/Krt-2.8/Krt2-8	NM_031170	Keratin 8	PPM04776
Lef1	3000002B05/AI451430/Lef-1	NM_010703	Lymphoid enhancer binding factor 1	PPM05441
Lgr5	FEX/Gpr49	NM_010195	Leucine rich repeat containing G protein coupled receptor 5	PPM04866
Met	AI838057/HGF/HGFR/Par4/c-Met	NM_008591	Met proto-oncogene	PPM03726
Mob1b	1110003E08Rik/AU015450/B230364F10/Mobkl1a	NM_026735	MOB1, Mps One Binder kinase activator-like 1A (yeast)	PPM28359
Myc	AU016757/Myc2/Niard/Nird/bHLHe39	NM_010849	Myelocytomatosis oncogene	PPM02924
Notch1	9930111A19Rik/Mis6/N1/Tan1/lin-12	NM_008714	Notch gene homolog 1 (Drosophila)	PPM04747
Notch2	AI853703/N2	NM_010928	Notch gene homolog 2 (Drosophila)	PPM05137
Npc1	A430089E03Rik/C85354/D18Ertd139e/D18Ertd723e/lcsd/nmf164/spm	NM_008720	Niemann Pick type C1	PPM24979
Numb	Nb	NM_010949	Numb gene homolog (Drosophila)	PPM04760
Onecut1	D9Ertd423e/HNF-6/Hfh12/Hnf6/Hnf6b/OC-1/Oc1	NM_008262	One cut domain, family member 1	PPM39328
Pparg	Nr1c3/PPAR-gamma/PPAR-gamma2/PPARgamma/PPARgamma2	NM_011146	Peroxisome proliferator activated receptor gamma	PPM05108
Prom1	4932416E19Rik/AC133/CD133/Prom/Prom-1/Proml1	NM_008935	Prominin 1	PPM04774
Prox1	A230003G05Rik	NM_008937	Prospero-related homeobox 1	PPM04490
Ptch1	A230106A15Rik/Ptc/Ptc1/Ptch/mes	NM_008957	Patched homolog 1	PPM03492
Rhbg	-	NM_021375	Rhesus blood group-associated B glycoprotein	PPM30676
Rspo1	R-spondin/Rspondin	NM_138683	R-spondin homolog (Xenopus laevis)	PPM28971
Runx2	AML3/Cbf/Cbfa-1/Cbfa1/LS3/Osf2/PEBP2aA/Pebp2a1/Pebpa2a	NM_009820	Runt related transcription factor 2	PPM04449
Ly6a	Ly-6A.2/Ly-6A/E/Ly-6E.1/Sca-1/Sca1/TAP	NM_010738	Lymphocyte antigen 6 complex, locus A	PPM35991
Serpina1a	Aat-2/Aat2/Dom1/PI1/Spi1-1/Spi1-3	NM_009243	Serine (or cysteine) peptidase inhibitor, clade A, member 1a	PPM35608
Shh	9530036O11Rik/Dsh/Hhg1/Hx/Hxl3/M100081	NM_009170	Sonic hedgehog	PPM04516
Slc1a2	1700091C19Rik/2900019G14Rik/AI159670/Eaat2/GLT-1/GLT1/MGLT1	NM_011393	Solute carrier family 1 (glial high affinity glutamate transporter), member 2	PPM04180
Sox9	2010306G03Rik/AV220920/mKIAA4243	NM_011448	SRY-box containing gene 9	PPM05134
Spp1	2AR/Apl-1/BNSP/BSPI/Bsp/ETA-1/Eta/OP/Opn/Opnl/Ric/Spp-1	NM_009263	Secreted phosphoprotein 1	PPM03648
Stk36	1700112N14Rik/B930045J24/FU/Fused/mKIAA1278	NM_175031	Serine/threonine kinase 36 (fused homolog, Drosophila)	PPM29750
Tbx3	D5Ertd189e	NM_011535	T-box 3	PPM33656
Tcf4	5730422P05Rik/ASP-I2/E2-2/E2.2/ITF-2/ITF-2b/ITF2/ME2/MITF-2A/MITF-2B/SEF-2/SEF2/SEF2-1/TFE/Tcf-4/bHLHb19	NM_013685	Transcription factor 4	PPM05459
Tgfa	wa-1/wa1	NM_031199	Transforming growth factor alpha	PPM03051
Ttr	AA408768/AI787086/D17860/prealbumin	NM_013697	Transthyretin	PPM24751
Twist1	AA960487/M-Twist/Pde/Ska10/Ska<m10Jus>/Twist/bHLHa38/pdt	NM_011658	Twist homolog 1 (Drosophila)	PPM05125
Wnt1	Int-1/Wnt-1/sw/swaying	NM_021279	Wingless-related MMTV integration site 1	PPM03491
Wnt16	E130309I19Rik	NM_053116	Wingless-related MMTV integration site 16	PPM05435
Wnt2	2610510E18Rik/Int1l1/Irp/Mirp/Wnt-2/Wnt2a	NM_023653	Wingless-related MMTV integration site 2	PPM03833
Wnt3	Int-4/Wnt-3	NM_009521	Wingless-related MMTV integration site 3	PPM05469
Wnt3a	Wnt-3a/vt	NM_009522	Wingless-related MMTV integration site 3A	PPM04720
Wnt4	Wnt-4	NM_009523	Wingless-related MMTV integration site 4	PPM04730
Wnt5b	AW545702/Wnt-5b	NM_009525	Wingless-related MMTV integration site 5B	PPM04734
Wnt7a	AI849442/Wnt-7a/px/tw	NM_009527	Wingless-related MMTV integration site 7A	PPM05471
Wnt8a	Stra11/Wnt-8A/Wnt-8D/Wnt8d	NM_009290	Wingless-related MMTV integration site 8A	PPM04771
Zic1	ZIC/ZNF201	NM_009573	Zinc finger protein of the cerebellum 1	PPM41395
Zic2	HPE5/Ku	NM_009574	Zinc finger protein of the cerebellum 2	PPM35450
Gapdh	Gapd	NM_008084	Glyceraldehyde-3-phosphate dehydrogenase	PPM02946
Hsp90ab1	90kDa/AL022974/C81438/Hsp84/Hsp84-1/Hsp90/Hspcb	NM_008302	Heat shock protein 90 alpha (cytosolic), class B member 1	PPM04803
B2m	Ly-m11/beta2-m/beta2m	NM_009735	Beta-2 microglobulin	PPM03562
Rn18s	-	NR_003278	18S ribosomal RNA	PPM72041
MGDC	MIGX1B	SA_00106	Mouse Genomic DNA Contamination	PPM65836
RTC	RTC	SA_00104	Reverse Transcription Control	PPX63340
PPC	PPC	SA_00103	Positive PCR Control	PPX63339

## Sheet: 96 x 4
	1	2	3	4	5	6	7	8	9	10	11	12	13	14	15	16	17	18	19	20	21	22	23	24
A	Abcc4 1	Abcc4 1	Acta2 2	Acta2 2	Afp 3	Afp 3	Alb 4	Alb 4	Arl13b 5	Arl13b 5	Axin1 6	Axin1 6	Bcl2 7	Bcl2 7	Bmp2 8	Bmp2 8	Bmp7 9	Bmp7 9	Bmp8a 10	Bmp8a 10	Boc 11	Boc 11	Btrc 12	Btrc 12
B	Abcc4 1	Abcc4 1	Acta2 2	Acta2 2	Afp 3	Afp 3	Alb 4	Alb 4	Arl13b 5	Arl13b 5	Axin1 6	Axin1 6	Bcl2 7	Bcl2 7	Bmp2 8	Bmp2 8	Bmp7 9	Bmp7 9	Bmp8a 10	Bmp8a 10	Boc 11	Boc 11	Btrc 12	Btrc 12
C	Ccnd1 13	Ccnd1 13	Cd44 14	Cd44 14	Cdkn2a 15	Cdkn2a 15	Cdon 16	Cdon 16	Col1a1 17	Col1a1 17	Cyp1a2 18	Cyp1a2 18	Cyp3a11 19	Cyp3a11 19	Dhh 20	Dhh 20	Disp1 21	Disp1 21	Disp2 22	Disp2 22	Epcam 23	Epcam 23	Fgf9 24	Fgf9 24
D	Ccnd1 13	Ccnd1 13	Cd44 14	Cd44 14	Cdkn2a 15	Cdkn2a 15	Cdon 16	Cdon 16	Col1a1 17	Col1a1 17	Cyp1a2 18	Cyp1a2 18	Cyp3a11 19	Cyp3a11 19	Dhh 20	Dhh 20	Disp1 21	Disp1 21	Disp2 22	Disp2 22	Epcam 23	Epcam 23	Fgf9 24	Fgf9 24
E	Foxa2 25	Foxa2 25	Foxe1 26	Foxe1 26	Frmd6 27	Frmd6 27	G6pc 28	G6pc 28	Gli1 29	Gli1 29	Gli2 30	Gli2 30	Gli3 31	Gli3 31	Glul 32	Glul 32	Gsk3b 33	Gsk3b 33	Hes1 34	Hes1 34	Hes5 35	Hes5 35	Hey1 36	Hey1 36
F	Foxa2 25	Foxa2 25	Foxe1 26	Foxe1 26	Frmd6 27	Frmd6 27	G6pc 28	G6pc 28	Gli1 29	Gli1 29	Gli2 30	Gli2 30	Gli3 31	Gli3 31	Glul 32	Glul 32	Gsk3b 33	Gsk3b 33	Hes1 34	Hes1 34	Hes5 35	Hes5 35	Hey1 36	Hey1 36
G	Hgf 37	Hgf 37	Hhip 38	Hhip 38	Hnf1a 39	Hnf1a 39	Hnf1b 40	Hnf1b 40	Hnf4a 41	Hnf4a 41	Ihh 42	Ihh 42	Jag1 43	Jag1 43	Kif3a 44	Kif3a 44	Klf4 45	Klf4 45	Krt18 46	Krt18 46	Krt19 47	Krt19 47	Krt7 48	Krt7 48
H	Hgf 37	Hgf 37	Hhip 38	Hhip 38	Hnf1a 39	Hnf1a 39	Hnf1b 40	Hnf1b 40	Hnf4a 41	Hnf4a 41	Ihh 42	Ihh 42	Jag1 43	Jag1 43	Kif3a 44	Kif3a 44	Klf4 45	Klf4 45	Krt18 46	Krt18 46	Krt19 47	Krt19 47	Krt7 48	Krt7 48
I	Krt8 49	Krt8 49	Lef1 50	Lef1 50	Lgr5 51	Lgr5 51	Met 52	Met 52	Mob1b 53	Mob1b 53	Myc 54	Myc 54	Notch1 55	Notch1 55	Notch2 56	Notch2 56	Npc1 57	Npc1 57	Numb 58	Numb 58	Onecut1 59	Onecut1 59	Pparg 60	Pparg 60
J	Krt8 49	Krt8 49	Lef1 50	Lef1 50	Lgr5 51	Lgr5 51	Met 52	Met 52	Mob1b 53	Mob1b 53	Myc 54	Myc 54	Notch1 55	Notch1 55	Notch2 56	Notch2 56	Npc1 57	Npc1 57	Numb 58	Numb 58	Onecut1 59	Onecut1 59	Pparg 60	Pparg 60
K	Prom1 61	Prom1 61	Prox1 62	Prox1 62	Ptch1 63	Ptch1 63	Rhbg 64	Rhbg 64	Rspo1 65	Rspo1 65	Runx2 66	Runx2 66	Ly6a 67	Ly6a 67	Serpina1a 68	Serpina1a 68	Shh 69	Shh 69	Slc1a2 70	Slc1a2 70	Sox9 71	Sox9 71	Spp1 72	Spp1 72
L	Prom1 61	Prom1 61	Prox1 62	Prox1 62	Ptch1 63	Ptch1 63	Rhbg 64	Rhbg 64	Rspo1 65	Rspo1 65	Runx2 66	Runx2 66	Ly6a 67	Ly6a 67	Serpina1a 68	Serpina1a 68	Shh 69	Shh 69	Slc1a2 70	Slc1a2 70	Sox9 71	Sox9 71	Spp1 72	Spp1 72
M	Stk36 73	Stk36 73	Tbx3 74	Tbx3 74	Tcf4 75	Tcf4 75	Tgfa 76	Tgfa 76	Ttr 77	Ttr 77	Twist1 78	Twist1 78	Wnt1 79	Wnt1 79	Wnt16 80	Wnt16 80	Wnt2 81	Wnt2 81	Wnt3 82	Wnt3 82	Wnt3a 83	Wnt3a 83	Wnt4 84	Wnt4 84
N	Stk36 73	Stk36 73	Tbx3 74	Tbx3 74	Tcf4 75	Tcf4 75	Tgfa 76	Tgfa 76	Ttr 77	Ttr 77	Twist1 78	Twist1 78	Wnt1 79	Wnt1 79	Wnt16 80	Wnt16 80	Wnt2 81	Wnt2 81	Wnt3 82	Wnt3 82	Wnt3a 83	Wnt3a 83	Wnt4 84	Wnt4 84
O	Wnt5b 85	Wnt5b 85	Wnt7a 86	Wnt7a 86	Wnt8a 87	Wnt8a 87	Zic1 88	Zic1 88	Zic2 89	Zic2 89	Gapdh 90	Gapdh 90	Hsp90ab1 91	Hsp90ab1 91	B2m 92	B2m 92	Rn18s 93	Rn18s 93	MGDC 94	MGDC 94	RTC 95	RTC 95	PPC 96	PPC 96
P	Wnt5b 85	Wnt5b 85	Wnt7a 86	Wnt7a 86	Wnt8a 87	Wnt8a 87	Zic1 88	Zic1 88	Zic2 89	Zic2 89	Gapdh 90	Gapdh 90	Hsp90ab1 91	Hsp90ab1 91	B2m 92	B2m 92	Rn18s 93	Rn18s 93	MGDC 94	MGDC 94	RTC 95	RTC 95	PPC 96	PPC 96
